# Supplementary material for: Ontogeny of the Digestive System of Atlantic Salmon (Salmo salar L.) and Effects of Soybean Meal from Start-Feeding
Source: PLoS One. 2015 Apr 29;10(4):e0124179. doi: 10.1371/journal.pone.0124179 (PMC4414279; doi:10.1371/journal.pone.0124179)
Supplement: S1 Table — Values are means of n = 31–51 individual fish. P values for the one-way ANOVA are listed for each diet separately. Different superscript letters indicate time points that are significantly different within one diet according to Tukey's multiple comparison test. (XLS) [file pone.0124179.s001.xls]

## Sheet: Table 1
Table 1	Growth performance of juvenile Atlantic salmon from 46 to 144 days post hatch (dph).
	Body weight (g)	Length (cm)
Fishmeal
p-value	<0.0001	<0.0001
46 dph	0.17d	2.54d
60 dph	0.24cd	2.72d
81 dph	0.64bc	3.59c
96 dph	0.97b	4.15b
144 dph	3.41a	6.36a
Soybean meal
p-value	<0.0001	<0.0001
46 dph	0.17c	2.54d
60 dph	0.27c	2.76d
81 dph	0.66bc	3.60c
96 dph	1.04b	4.23b
144 dph	4.19a	6.77a
Values are means of n=31-51 individual fish. P values for the one-way ANOVA are listed for each diet separately.
Different superscript letters indicate time points that are significantly different within one diet according to Tukey's multiple comparison test.
