# Supplementary material for: Ontogeny of the Digestive System of Atlantic Salmon (Salmo salar L.) and Effects of Soybean Meal from Start-Feeding
Source: PLoS One. 2015 Apr 29;10(4):e0124179. doi: 10.1371/journal.pone.0124179 (PMC4414279; doi:10.1371/journal.pone.0124179)
Supplement: S2 Table — Data are mean ΔΔCt values of n = 3 pooled samples of 3 individual fish per tank (three tanks per diet). P values for the one-way ANOVA are listed for each diet separately. Different superscript letters indicate time points that are significantly different within one diet according to Tukey's multiple comparison test. (XLS) [file pone.0124179.s002.xls]

## Sheet: Table 2
Table 2	Gene expression of juvenile Atlantic salmon from 7 to 144 days post hatch (dph)
	Amylase	Aquaporin 8ab	ATP-binding cassette g5	Bile salt-activated lipase	Cholecystokinin L	CD36	Ghrelin	Interleukin 17a	Niemann-pick C1 like 1	Pepsinogen	Peptide transporter	Peptide YY	Sodium-glucose transporter 1	T cell receptor gamma	Trypsinogen 1a
Fishmeal
p-value	0.0020	<0.0001	0.0103	<0.0001	0.0064	0.3203	0.2871	0.0091	<0.0001	0.0805	0.0006	0.0295	<0.0001	0.0048	<0.0001
7 dph	nd	nd	nd	0.00c	0.09b	0.47	0.03	0.10b	0.01f	nd	0.26b	0.01	0.51d	0.05b	0.00d
17 dph	nd	1.11b	nd	0.00bc	0.23b	0.43	0.04	0.33b	0.02f	0.00	0.64b	0.00	0.71d	0.53b	0.00d
27 dph	nd	0.60b	nd	0.00bc	0.22b	0.61	0.30	0.25b	0.02f	0.00	0.53b	0.01	0.92d	0.32b	0.00d
38 dph	nd	7.23b	0.27b	0.02bc	0.92ab	1.10	0.74	1.02ab	0.13ef	0.03	2.28b	0.01	1.52cd	1.95ab	0.00d
46 dph	0.01b	3.24b	0.31b	0.28abc	0.33b	0.31	2.05	0.32b	0.32def	0.32	2.90b	0.17	12.38bcd	0.38b	0.08cd
49 dph	0.07b	5.08b	0.36b	0.35abc	0.42b	0.38	1.53	0.41b	0.45cdef	0.22	5.13ab	0.09	16.81abcd	0.44b	0.12cd
54 dph	0.02ab	9.74b	0.61ab	0.04bc	0.86ab	0.44	0.22	0.83ab	0.42cdef	0.06	5.51ab	0.02	9.00bcd	1.07ab	0.02d
60 dph	0.36ab	3.89b	0.66ab	0.44abc	0.65b	0.41	1.50	0.53ab	0.58bcdef	0.50	3.94ab	0.07	22.54abcd	0.70ab	0.52bc
67 dph	0.37ab	5.57b	1.71a	0.50ab	2.48a	1.95	0.28	2.16a	1.34ab	41.98	9.69a	0.04	26.37abc	2.81a	0.79b
74 dph	0.58a	4.75b	0.91ab	0.75a	0.81ab	0.69	0.25	0.71ab	1.16bc	12.93	3.86ab	0.04	18.79abcd	0.76ab	1.20a
81 dph	0.01ab	4.42b	0.99ab	0.01c	0.86ab	1.38	1.42	0.91ab	2.06a	38.44	3.65ab	0.05	37.84a	0.97ab	0.00d
96 dph	0.00b	11.15b	0.93ab	0.00c	0.23b	0.51	0.69	0.04b	1.09bcd	2.12	1.12b	0.09	29.91ab	0.05b	0.00d
144 dph	0.00b	81.05a	0.68ab	0.00c	0.21b	0.29	0.50	0.08b	0.89bcde	0.80	1.84b	0.12	30.92ab	0.09	0.00d
Soybean meal
p-value	<0.0001	<0.0001	<0.0001	<0.0001	0.0005	0.6997	0.0010	<0.0001	<0.0001	0.0022	<0.0001	<0.0001	<0.0001	<0.0001	<0.0001
7 dph	nd	nd	nd	0.00e	0.09c	0.47	0.03c	0.10c	0.01e	nd	0.26f	0.01d	0.51g	0.05c	0.00b
17 dph	nd	1.11b	nd	0.00e	0.23abc	0.43	0.04bc	0.33bc	0.02e	0.00b	0.64ef	0.00cd	0.71g	0.53bc	0.00b
27 dph	nd	0.60b	nd	0.00e	0.22bc	0.61	0.30bc	0.25c	0.02e	0.00b	0.53ef	0.01cd	0.92g	0.32bc	0.00b
38 dph	nd	7.23b	0.27d	0.02de	0.92a	1.10	0.74abc	1.02a	0.13e	0.03b	2.28bcde	0.01cd	1.52fg	1.95a	0.00b
46 dph	0.01b	3.24b	0.31d	0.28bc	0.33abc	0.31	2.05a	0.32bc	0.32de	0.32ab	2.90bcd	0.17ab	12.38defg	0.38bc	0.08b
49 dph	0.03b	7.87b	0.43cd	0.32bc	0.79abc	0.43	0.99ab	0.58abc	0.52cde	0.12b	5.21a	0.08bc	18.08cdef	0.66bc	0.09b
54 dph	0.08b	7.75b	0.46cd	0.21cd	0.77ab	0.48	0.45bc	0.92ab	0.58cde	0.25b	3.62ab	0.05cd	9.18efg	1.08ab	0.19b
60 dph	0.47a	3.71b	0.76bcd	0.60a	0.62abc	0.42	0.20bc	0.47abc	0.86bcd	1.02b	3.64ab	0.13ab	34.14bc	0.56bc	0.72a
67 dph	0.46a	2.71b	0.48cd	0.44ab	0.61abc	0.50	0.26bc	0.53abc	0.90bcd	8.37b	3.40abc	0.09bc	15.12defg	0.51bc	0.87a
74 dph	0.35a	2.38b	1.73a	0.56a	0.58abc	1.29	0.63bc	0.19c	1.66a	46.05a	2.79bcd	0.04cd	26.48cd	0.17bc	0.93a
81 dph	0.00b	3.01b	0.83bc	0.00e	0.20bc	0.48	0.35bc	0.11c	1.32ab	0.89b	1.53cdef	0.10bc	43.19ab	0.12c	0.00b
96 dph	0.00b	5.34b	1.03b	0.00e	0.25bc	0.27	0.52bc	0.03c	1.00abc	0.69b	1.06def	0.09bc	21.88cde	0.04c	0.00b
144 dph	0.00b	198.71a	1.07b	0.00e	0.15bc	0.29	0.27bc	0.02c	1.09abc	0.23b	2.27bcdef	0.18a	57.74a	0.03c	0.00b
Data are mean ΔΔCt values of n=3 pooled samples of 3 individual fish per tank (three tanks per diet). P values for the one-way ANOVA are listed for each diet separately.
Different superscript letters indicate time points that are significantly different within one diet according to Tukey's multiple comparison test.
nd = not detectable
